# Supplementary material for: Extraction, Isolation and Biological Activity of Two Glycolipids from Bangia fusco-purpurea
Source: Mar Drugs. 2024 Mar 24;22(4):144. doi: 10.3390/md22040144 (PMC11051132; doi:10.3390/md22040144)
Supplement: Supplementary file 1 [file marinedrugs-22-00144-s001.zip]

Archive with 1 entries (1 files):
- marinedrugs-2889631-supplementary.pdf
